# Supplementary material for: miRNA-Mediated Epigenetic Regulation of Treatment Response in RA Patients—A Systematic Review
Source: Int J Mol Sci. 2022 Oct 27;23(21):12989. doi: 10.3390/ijms232112989 (PMC9657910; doi:10.3390/ijms232112989)
Supplement: Supplementary file 1 [file ijms-23-12989-s001.zip]

Archive with 1 entries (1 files):
- ijms-1940483-supplementary.pdf
